# Supplementary material for: Global, regional, and national burden of leukemia, 1990–2021: a systematic analysis of the global burden of disease in 2021
Source: Front Med (Lausanne). 2025 Apr 15;12:1542317. doi: 10.3389/fmed.2025.1542317 (PMC12037485; doi:10.3389/fmed.2025.1542317)
Supplement: Supplementary file 1 [file Table_1.xlsx]

## Sheet: AgeDeviations
Age	Deviation	CI Lo	CI Hi
7.5	1.1753	0.7173	1.6333
12.5	0.6831	0.2222	1.1441
17.5	0.3321	-0.1347	0.799
22.5	-0.0566	-0.5486	0.4353
27.5	-0.3068	-0.7961	0.1826
32.5	-0.5195	-0.9993	-0.0397
37.5	-0.5429	-0.9768	-0.109
42.5	-0.6178	-1.0192	-0.2164
47.5	-0.6442	-1.0063	-0.282
52.5	-0.5485	-0.8559	-0.2411
57.5	-0.4216	-0.6754	-0.1677
62.5	-0.3146	-0.5227	-0.1065
67.5	-0.174	-0.3463	-0.0017
72.5	0.0359	-0.1144	0.1861
77.5	0.2953	0.1468	0.4438
82.5	0.5129	0.3434	0.6824
87.5	1.1118	0.9119	1.3117

## Sheet: PerDeviations
Period	Deviation	CI Lo	CI Hi
1992.5	-0.0788	-0.1809	0.0233
1997.5	0.008	-0.103	0.119
2002.5	0.0495	-0.0691	0.1682
2007.5	0.0568	-0.0649	0.1785
2012.5	0.0367	-0.0824	0.1557
2017.5	-0.0089	-0.1211	0.1034
2022.5	-0.0633	-0.1647	0.0381

## Sheet: CohDeviations
Cohort	Deviation	CI Lo	CI Hi
1905	0.1714	-0.243	0.5858
1910	0.1145	-0.2003	0.4294
1915	0.1145	-0.1397	0.3687
1920	0.1418	-0.0705	0.354
1925	0.0793	-0.0997	0.2583
1930	0.0174	-0.1389	0.1738
1935	0.0011	-0.143	0.1451
1940	-0.0014	-0.1677	0.1648
1945	0.0448	-0.1532	0.2429
1950	-0.0089	-0.2487	0.2308
1955	-0.1026	-0.3888	0.1837
1960	-0.1095	-0.4447	0.2256
1965	-0.1398	-0.5225	0.2429
1970	-0.1423	-0.5639	0.2792
1975	-0.0965	-0.5456	0.3527
1980	-0.0361	-0.4993	0.427
1985	-0.0117	-0.4693	0.4459
1990	0.0026	-0.4984	0.5036
1995	0.0606	-0.5	0.6212
2000	0.1334	-0.508	0.7748
2005	0.2185	-0.526	0.963
2010	0.2906	-0.6268	1.208
2015	0.3208	-1.0005	1.6421

## Sheet: LongAge
Age	Rate	CILo	CIHi
7.5	0.001	0.0004	0.0022
12.5	0.0008	0.0004	0.0017
17.5	0.0007	0.0003	0.0015
22.5	0.0006	0.0003	0.0013
27.5	0.0006	0.0003	0.0013
32.5	0.0007	0.0004	0.0013
37.5	0.0009	0.0005	0.0015
42.5	0.001	0.0006	0.0017
47.5	0.0013	0.0008	0.0021
52.5	0.0019	0.0013	0.0028
57.5	0.0028	0.0019	0.0041
62.5	0.0041	0.0028	0.0058
67.5	0.0061	0.0041	0.0089
72.5	0.0098	0.0066	0.0143
77.5	0.0165	0.0112	0.0241
82.5	0.0266	0.0181	0.0392
87.5	0.063	0.0428	0.0929

## Sheet: CrossAge
Age	Rate	CILo	CIHi
7.5	0.0004	0.0003	0.0007
12.5	0.0004	0.0002	0.0006
17.5	0.0004	0.0002	0.0007
22.5	0.0004	0.0002	0.0007
27.5	0.0005	0.0003	0.0008
32.5	0.0005	0.0003	0.0009
37.5	0.0008	0.0005	0.0013
42.5	0.0011	0.0007	0.0017
47.5	0.0016	0.0011	0.0023
52.5	0.0026	0.0018	0.0036
57.5	0.0043	0.0032	0.0057
62.5	0.0071	0.0055	0.0091
67.5	0.0121	0.0097	0.015
72.5	0.022	0.018	0.027
77.5	0.0423	0.0348	0.0514
82.5	0.0779	0.0635	0.0955
87.5	0.21	0.1685	0.2617

## Sheet: Long2CrossRR
Age	Rate Ratio	CILo	CIHi
7.5	2.3896	1.3255	4.3078
12.5	2.0989	1.2077	3.6479
17.5	1.8437	1.0989	3.0931
22.5	1.6194	0.9983	2.6269
27.5	1.4225	0.9052	2.2354
32.5	1.2495	0.8187	1.9068
37.5	1.0975	0.7384	1.6313
42.5	0.964	0.6635	1.4006
47.5	0.8468	0.5938	1.2076
52.5	0.7438	0.5287	1.0464
57.5	0.6533	0.4681	0.9117
62.5	0.5739	0.4121	0.7992
67.5	0.5041	0.3605	0.7047
72.5	0.4428	0.3136	0.6251
77.5	0.3889	0.2713	0.5575
82.5	0.3416	0.2336	0.4996
87.5	0.3001	0.2003	0.4495

## Sheet: FittedTemporalTrends
Period	Rate	CILo	CIHi
1992.5	0.002	0.0014	0.0029
1997.5	0.0019	0.0013	0.0028
2002.5	0.0018	0.0012	0.0026
2007.5	0.0016	0.0011	0.0023
2012.5	0.0013	0.0009	0.002
2017.5	0.0011	0.0007	0.0017
2022.5	0.0009	0.0006	0.0015

## Sheet: PeriodRR
Period	Rate Ratio	CILo	CIHi
1992.5	1.2885	1.0247	1.6201
1997.5	1.2344	1.0086	1.5106
2002.5	1.1303	0.9387	1.3609
2007.5	1	1	1
2012.5	0.8609	0.7147	1.0369
2017.5	0.7225	0.5918	0.882
2022.5	0.601	0.4842	0.7461

## Sheet: CohortRR
Cohort	Rate Ratio	CILo	CIHi
1905	5.5148	3.3934	8.9625
1910	4.5763	2.971	7.0491
1915	4.0196	2.6626	6.0682
1920	3.6282	2.4224	5.4343
1925	2.9939	2.0116	4.4559
1930	2.472	1.6736	3.6513
1935	2.1362	1.4574	3.1311
1940	1.8717	1.2769	2.7436
1945	1.7219	1.173	2.5275
1950	1.4333	0.9707	2.1164
1955	1.1464	0.7663	1.7151
1960	1	1	1
1965	0.8522	0.5309	1.368
1970	0.7467	0.4398	1.2676
1975	0.6866	0.3793	1.243
1980	0.6406	0.3327	1.2335
1985	0.5766	0.2837	1.1719
1990	0.5138	0.2376	1.1108
1995	0.4782	0.2061	1.1097
2000	0.4518	0.1793	1.1385
2005	0.4321	0.1557	1.199
2010	0.4079	0.1264	1.3164
2015	0.3693	0.0805	1.6941

## Sheet: LocalDrifts
Age	Percent per Year	CILo	CIHi
7.5	-1.3476	-4.9065	2.3444
12.5	-1.4604	-4.3347	1.5002
17.5	-1.6118	-4.252	1.1012
22.5	-1.7355	-4.2633	0.859
27.5	-1.8788	-4.297	0.6006
32.5	-2.0727	-4.3493	0.2581
37.5	-2.2376	-4.3281	-0.1014
42.5	-2.6313	-4.5144	-0.7111
47.5	-3.0656	-4.7225	-1.3798
52.5	-3.1796	-4.6135	-1.7241
57.5	-3.106	-4.3329	-1.8633
62.5	-2.974	-4.0228	-1.9137
67.5	-2.9454	-3.8457	-2.0367
72.5	-2.9353	-3.7177	-2.1464
77.5	-2.9587	-3.6617	-2.2505
82.5	-3.0456	-3.7468	-2.3393
87.5	-3.0743	-3.9234	-2.2177

[truncated: 3 more sheets: NetDrift, Waldtests, Coefficients]
