# Supplementary material for: Global, regional, and national burden of leukemia, 1990–2021: a systematic analysis of the global burden of disease in 2021
Source: Front Med (Lausanne). 2025 Apr 15;12:1542317. doi: 10.3389/fmed.2025.1542317 (PMC12037485; doi:10.3389/fmed.2025.1542317)
Supplement: Supplementary file 3 [file Table_3.xlsx]

## Sheet: AgeDeviations
Age	Deviation	CI Lo	CI Hi
7.5	1.0059	0.9461	1.0656
12.5	0.6046	0.5447	0.6646
17.5	0.3539	0.2933	0.4145
22.5	0.0307	-0.0342	0.0956
27.5	-0.2682	-0.3377	-0.1987
32.5	-0.4458	-0.5168	-0.3748
37.5	-0.5027	-0.5714	-0.434
42.5	-0.5523	-0.6187	-0.4859
47.5	-0.6031	-0.6671	-0.5391
52.5	-0.5439	-0.6023	-0.4856
57.5	-0.4184	-0.4697	-0.3671
62.5	-0.3118	-0.3569	-0.2666
67.5	-0.1707	-0.2107	-0.1307
72.5	0.0128	-0.0239	0.0494
77.5	0.2154	0.1797	0.2511
82.5	0.5184	0.4811	0.5557
87.5	1.0753	1.034	1.1165

## Sheet: PerDeviations
Period	Deviation	CI Lo	CI Hi
1992.5	-0.0554	-0.0782	-0.0325
1997.5	0.0119	-0.0134	0.0373
2002.5	0.0349	0.0073	0.0625
2007.5	0.0394	0.0105	0.0682
2012.5	0.0132	-0.0158	0.0422
2017.5	-0.0118	-0.0394	0.0158
2022.5	-0.0323	-0.0568	-0.0078

## Sheet: CohDeviations
Cohort	Deviation	CI Lo	CI Hi
1905	0.1137	0.0127	0.2147
1910	0.0617	-0.0097	0.1331
1915	0.0643	0.0073	0.1212
1920	0.1027	0.0543	0.1511
1925	0.0509	0.0085	0.0932
1930	0.0072	-0.0316	0.0459
1935	0.0073	-0.0295	0.0441
1940	0.0195	-0.0211	0.0601
1945	0.0695	0.0242	0.1149
1950	0.0125	-0.0382	0.0632
1955	-0.079	-0.1353	-0.0226
1960	-0.0977	-0.1597	-0.0357
1965	-0.1318	-0.1981	-0.0655
1970	-0.1359	-0.204	-0.0679
1975	-0.0831	-0.1506	-0.0157
1980	-0.0208	-0.0864	0.0448
1985	0.0032	-0.0586	0.0649
1990	0.0148	-0.0516	0.0812
1995	0.0636	-0.0102	0.1374
2000	0.1235	0.0395	0.2075
2005	0.1747	0.0759	0.2734
2010	0.1824	0.0579	0.307
2015	0.1269	-0.0577	0.3114

## Sheet: LongAge
Age	Rate	CILo	CIHi
7.5	0.0796	0.0708	0.0896
12.5	0.0598	0.0533	0.0671
17.5	0.0522	0.0467	0.0583
22.5	0.0424	0.038	0.0472
27.5	0.0352	0.0316	0.0392
32.5	0.0331	0.03	0.0364
37.5	0.035	0.032	0.0383
42.5	0.0374	0.0343	0.0407
47.5	0.0399	0.0367	0.0433
52.5	0.0474	0.0438	0.0513
57.5	0.0603	0.0559	0.0651
62.5	0.0752	0.0698	0.0811
67.5	0.0971	0.0896	0.1053
72.5	0.1309	0.1207	0.1419
77.5	0.1797	0.1656	0.1951
82.5	0.2729	0.251	0.2967
87.5	0.5341	0.4903	0.5817

## Sheet: CrossAge
Age	Rate	CILo	CIHi
7.5	0.0267	0.0249	0.0285
12.5	0.0233	0.0218	0.025
17.5	0.0238	0.0221	0.0255
22.5	0.0225	0.0209	0.0243
27.5	0.0218	0.0202	0.0236
32.5	0.0239	0.0221	0.0259
37.5	0.0295	0.0273	0.0319
42.5	0.0368	0.0341	0.0396
47.5	0.0457	0.0425	0.0491
52.5	0.0634	0.0593	0.0678
57.5	0.0941	0.0885	0.1
62.5	0.1369	0.1295	0.1447
67.5	0.2062	0.1958	0.2171
72.5	0.3241	0.3085	0.3404
77.5	0.5191	0.4949	0.5445
82.5	0.9194	0.8761	0.9648
87.5	2.0987	1.9959	2.2068

## Sheet: Long2CrossRR
Age	Rate Ratio	CILo	CIHi
7.5	2.9874	2.709	3.2945
12.5	2.5612	2.3348	2.8096
17.5	2.1958	2.0116	2.3968
22.5	1.8825	1.7326	2.0454
27.5	1.6139	1.4916	1.7463
32.5	1.3837	1.2835	1.4917
37.5	1.1862	1.1037	1.2749
42.5	1.017	0.9486	1.0904
47.5	0.8719	0.8146	0.9332
52.5	0.7475	0.699	0.7993
57.5	0.6409	0.5994	0.6852
62.5	0.5494	0.5135	0.5879
67.5	0.471	0.4396	0.5048
72.5	0.4038	0.376	0.4337
77.5	0.3462	0.3214	0.3729
82.5	0.2968	0.2746	0.3209
87.5	0.2545	0.2344	0.2762

## Sheet: FittedTemporalTrends
Period	Rate	CILo	CIHi
1992.5	0.066	0.0615	0.0708
1997.5	0.0605	0.0564	0.0649
2002.5	0.0531	0.0494	0.057
2007.5	0.0457	0.0425	0.0491
2012.5	0.0382	0.0355	0.0411
2017.5	0.0319	0.0296	0.0344
2022.5	0.0268	0.0248	0.029

## Sheet: PeriodRR
Period	Rate Ratio	CILo	CIHi
1992.5	1.4435	1.378	1.5121
1997.5	1.3237	1.2664	1.3837
2002.5	1.1612	1.112	1.2127
2007.5	1	1	1
2012.5	0.8352	0.799	0.873
2017.5	0.6984	0.6671	0.7312
2022.5	0.5866	0.5593	0.6151

## Sheet: CohortRR
Cohort	Rate Ratio	CILo	CIHi
1905	6.7176	5.9372	7.6004
1910	5.4672	4.9365	6.055
1915	4.6992	4.2798	5.1597
1920	4.1866	3.8296	4.5768
1925	3.408	3.1273	3.714
1930	2.7968	2.5737	3.0393
1935	2.3981	2.2118	2.6001
1940	2.0812	1.9211	2.2546
1945	1.8758	1.7324	2.0312
1950	1.5191	1.403	1.6447
1955	1.1885	1.0968	1.2879
1960	1	1	1
1965	0.8286	0.7589	0.9047
1970	0.7074	0.6444	0.7766
1975	0.6394	0.5791	0.706
1980	0.5834	0.5256	0.6477
1985	0.5123	0.4594	0.5713
1990	0.4444	0.3959	0.4987
1995	0.4	0.3537	0.4525
2000	0.3641	0.3191	0.4156
2005	0.3286	0.2844	0.3795
2010	0.2839	0.2407	0.3348
2015	0.2302	0.1856	0.2856

## Sheet: LocalDrifts
Age	Percent per Year	CILo	CIHi
7.5	-2.4639	-2.946	-1.9795
12.5	-2.2938	-2.6723	-1.9138
17.5	-2.2512	-2.6006	-1.9006
22.5	-2.2617	-2.6069	-1.9154
27.5	-2.3548	-2.7012	-2.0072
32.5	-2.53	-2.873	-2.1858
37.5	-2.7204	-3.053	-2.3867
42.5	-3.1332	-3.451	-2.8144
47.5	-3.5897	-3.8873	-3.2911
52.5	-3.7077	-3.9826	-3.432
57.5	-3.5845	-3.8356	-3.3327
62.5	-3.3734	-3.6024	-3.1438
67.5	-3.2508	-3.4608	-3.0404
72.5	-3.1847	-3.3813	-2.9876
77.5	-3.1662	-3.3578	-2.9742
82.5	-3.2643	-3.4678	-3.0605
87.5	-3.3373	-3.5918	-3.0821

[truncated: 3 more sheets: NetDrift, Waldtests, Coefficients]
